# Supplementary material for: Whole‐genome sequencing identifies new candidate genes for nonobstructive azoospermia
Source: Andrology. 2022 Sep 7;10(8):1605–24. doi: 10.1111/andr.13269 (PMC9826517; doi:10.1111/andr.13269)
Supplement: Supplementary file 5 — Table S2 Summary of detected variants in NOA patients [file ANDR-10-1605-s003.xlsx]

## Sheet: Arkusz1
Supplemental Table 2. Summary of detected variants in NOA patients.
Classification		Novel disease causing variants in genes without previously evidence in NOA								Novel variants in previously determined genes associated with male infertility and/or NOA																														Rare variants in genes not previously linked with male infertility
Gene		TKTL1		IGSF1			ZFPM2		VCX3A	ESX1		TEX13A	TEX14	DNAH1		FANCM		QRICH2	FSIP2		USP9Y	PMFBP1		MEI1		PIWIL1		WDR66		ZFX	KCND1		KIAA1210		DHRSX	ZMYM3	FAM47C	FANCB	FAM50B	ALG13		BEND2	BRWD3		DDX53	TAF4	FAM47B	FAM9B	FAM9C
Variant		c.268_268delG	c.1601A>G	c.758A>G	g.114567C>G	c.2554T>G	c.89A>G	c.2287G>A	c.556G>A	c.1040C>G	c.1042C>G	c.596G>A	c.2285_2288delAGAA	c.8455G>A	c.11494_11495delinsAG	g.19521G>A	c.2081T>G	c.1888_1889delinsGC	c.1970A>T	c.12230C>T	c.3293C>T	c.1654C>G	c.646C>T	c.1546A>G	c.3542G>A	g.11346C>T	c.1255C>T	c.562C>T	c.2578C>T	c.465T>A	c.1396C>G	c.1723T>G	c.4207G>T	c.1214G>A	g.14068A>C	c.2367C>G	c.1826A>G	c.1769T>C	c.293G>A	c.2753_2754insACC	c.2617G>C	c.1945T>C	c.1729A>C	g.93537G>A	c.319G>T	c.601A>C	c.544T>C	c.301C>T	c.391G>A
Novel SNP
Present SNP in dbSNP
Clinical signific. in ClinVar
Lp.	Patient ID
1	53/P213	X																																	X
2	34P		X
3	31L			X																				X	X
4	41P				X																	X	X																						X
5	45L					X
6	10L						X	X		X	X
7	9L							X																															X				X
8	60P								X																								X
9	P76/2014													X	X
10	43P															X	X
11	33P									X	X																																			X
12	P235											X														X	X
13	38L																	X
14	56P																														X
15	P25b																															X
16	P108/2015																																	X
17	65P																				X							X	X							X								X
18	44P																													X
19	P78/2014																		X	X																	X
20	2L																																					X
21	13L																																							X
22	32L																																								X								X
23	64L																																									X
24	63/P219																	X																													X
25	48P																																															X
26	54L
27	57P
28	P254												X
29	50L																	X
	Ultra-rare variants (<0.001); Rare variants (<0.01); Novel SNP; Present SNP in dbSNP; Clinical significance in ClinVar; Compound variants; NOA-associate genes X - overlaps
[truncated: 10 more columns]
