# Supplementary material for: Whole‐genome sequencing identifies new candidate genes for nonobstructive azoospermia
Source: Andrology. 2022 Sep 7;10(8):1605–24. doi: 10.1111/andr.13269 (PMC9826517; doi:10.1111/andr.13269)
Supplement: Supplementary file 7 — Table S4 Information about studied genes [file ANDR-10-1605-s005.xlsx]

## Sheet: Arkusz1
Supplemental Table 4. Information about studied genes.
SYMBOL	Ensembl	Expression in human testis from NCBI gene	Expression in human testis from EMBL-EBI (Ilumina Body Map)	Single cell RNA analysis in testis from Human Protein Atlas	Potential function from PubMed_1	Potential function from PubMed_2	Potential function from PubMed_3
ACRC (GCNA)	ENSG00000147174	Biased expression in testis (RPKM 6.8), adrenal (RPKM 2.2) and 12 other tissues	Expression in testis (23 TPM)	N/A	https://pubmed.ncbi.nlm.nih.gov/33963445/	https://pubmed.ncbi.nlm.nih.gov/35172124/
AK7	ENSG00000140057	Broad expression in testis (RPKM 4.1), lung (RPKM 2.2) and 15 other tissues	Expression in testis (12 TPM)	The highest expression in: spermatogonia, spermatocytes and early spermatids	https://pubmed.ncbi.nlm.nih.gov/30517620/	https://pubmed.ncbi.nlm.nih.gov/34854019/
CATSPER1	ENSG00000175294	Restricted expression toward testis (RPKM 8.9)	Expression in testis (22 TPM)	The highest expression in: early spermatids	https://pubmed.ncbi.nlm.nih.gov/35248021/
DHRSX	ENSG00000169084	Expression in every tissue	Expression in testis (13 TPM)	The highest expression in: spermatogonia, spermatocytes	https://pubmed.ncbi.nlm.nih.gov/24698150/
DNAH1	ENSG00000114841	Broad expression in testis (RPKM 4.1), bone marrow (RPKM 2.9) and 25 other tissues	Expression in testis (6 TPM)	The highest expression in: early and late spermatids	https://pubmed.ncbi.nlm.nih.gov/30544445/	https://pubmed.ncbi.nlm.nih.gov/32051257/	https://pubmed.ncbi.nlm.nih.gov/35017386/
DPY19L2	ENSG00000177990	Biased expression in testis (RPKM 14.7), heart (RPKM 3.9) and 10 other tissues	Expression in testis (18 TPM)	The highest expression in: spermatocytes, early and late spermatids	https://pubmed.ncbi.nlm.nih.gov/30333325/
ESX1	ENSG00000123576	Restricted expression toward testis (RPKM 5.2)	Expression in testis (23 TPM)	The highest expression in: spermatogonia	https://pubmed.ncbi.nlm.nih.gov/33633269/	https://pubmed.ncbi.nlm.nih.gov/25316452/	https://pubmed.ncbi.nlm.nih.gov/30054974/
FAM47C	ENSG00000198173	N/A	Expression in testis (5 TPM)	The highest expression in: spermatocytes, early and late spermatids	https://pubmed.ncbi.nlm.nih.gov/30922974/
FAM50B	ENSG00000145945	Ubiquitous expression in kidney (RPKM 6.3), testis (RPKM 5.1)	Expression in testis (32 TPM)	The highest expression in: spermatogonia, spermatocytes, early and late spermatids	https://pubmed.ncbi.nlm.nih.gov/26804237/
FANCB	ENSG00000181544	Expression in every tissue	Expression in testis (1 TPM)	The highest expression in: spermatogonia, spermatocytes and late spermatids	https://pubmed.ncbi.nlm.nih.gov/26123487/	https://pubmed.ncbi.nlm.nih.gov/26413409/
FANCM	ENSG00000187790	Broad expression in testis (RPKM 3.3), lymph node (RPKM 1.2) and 24 other tissues	Expression in testis (12 TPM)	The highest expression in: late spermatids	https://pubmed.ncbi.nlm.nih.gov/34976027/	https://pubmed.ncbi.nlm.nih.gov/29895858/	https://pubmed.ncbi.nlm.nih.gov/30075111/
FSIP2	ENSG00000188738	Biased expression in testis (RPKM 4.0), stomach (RPKM 1.4) and 2 other tissues	Expression in testis (18 TPM)	The highest expression in: spermatocytes, early and late spermatids	https://pubmed.ncbi.nlm.nih.gov/30745215/	https://pubmed.ncbi.nlm.nih.gov/30137358/
IGSF1	ENSG00000147255	Biased expression in testis (RPKM 3.9), adrenal (RPKM 3.4) and 13 other tissues	Expression in testis (6 TPM)	The highest expression in: late spermatids	https://pubmed.ncbi.nlm.nih.gov/23143598/	https://pubmed.ncbi.nlm.nih.gov/29425110/	https://pubmed.ncbi.nlm.nih.gov/27310681/
KCND1	ENSG00000102057	Expression in every tissue	Expression in testis (4 TPM)	The highest expression in: spermatocytes and late spermatids	https://pubmed.ncbi.nlm.nih.gov/15673604/
KDM3A	ENSG00000115548	Ubiquitous expression in testis (RPKM 32.2), bone marrow (RPKM 27.1) and 25 other tissues	Expression in testis (45 TPM)	The highest expression in: spermatocytes and early spermatids	https://pubmed.ncbi.nlm.nih.gov/30053768/	https://pubmed.ncbi.nlm.nih.gov/24554764/	https://pubmed.ncbi.nlm.nih.gov/27027467/
KIAA1210	ENSG00000250423	Restricted expression toward testis (RPKM 25.1)	Expression in testis (57 TPM)	The highest expression in: early and late spermatids	https://pubmed.ncbi.nlm.nih.gov/28203736/
M1AP	ENSG00000159374	Biased expression in testis (RPKM 3.3), bone marrow (RPKM 2.4) and 8 other tissues	Expression in testis (12 TPM)	The highest expression in: spermatogonia and spermatocytes	https://pubmed.ncbi.nlm.nih.gov/32673564/	https://pubmed.ncbi.nlm.nih.gov/35341049/
MEI1	ENSG00000167077	Biased expression in testis (RPKM 5.5), spleen (RPKM 2.0) and 13 other tissues	Expression in testis (11 TPM)	The highest expression in: spermatocytes, early and late spermatids	https://pubmed.ncbi.nlm.nih.gov/16683055/	https://pubmed.ncbi.nlm.nih.gov/29659827/	https://pubmed.ncbi.nlm.nih.gov/32741963/
MEIOB	ENSG00000162039	Restricted expression toward testis (RPKM 20.3)	Expression in testis (63 TPM)	The highest expression in: spermatocytes	https://pubmed.ncbi.nlm.nih.gov/30838384/	https://pubmed.ncbi.nlm.nih.gov/32741963/
MTRR	ENSG00000124275	Expression in every tissue	Expression in testis (19 TPM)	The highest expression in: early and late spermatids	https://pubmed.ncbi.nlm.nih.gov/30336530/	https://pubmed.ncbi.nlm.nih.gov/24334125/	https://pubmed.ncbi.nlm.nih.gov/31377750/
NANOS1	ENSG00000188613	N/A	Expression in testis (3 TPM)	The highest expression in: spermatogonia	https://pubmed.ncbi.nlm.nih.gov/23315541/
NR5A1	ENSG00000136931	Biased expression in adrenal (RPKM 53.3), spleen (RPKM 52.8) and also testis	Expression in testis (29 TPM)	The highest expression in: Sertoli cells, Leydig cells and late spermatids	https://pubmed.ncbi.nlm.nih.gov/33728612/	https://pubmed.ncbi.nlm.nih.gov/32655042/
PIWIL1	ENSG00000125207	Restricted expression toward testis (RPKM 57.0)	Expression in testis (111 TPM)	The highest expression in: spermatocytes	https://pubmed.ncbi.nlm.nih.gov/30336530/	https://pubmed.ncbi.nlm.nih.gov/30336530/	https://pubmed.ncbi.nlm.nih.gov/33861957/
PMFBP1	ENSG00000118557	Biased expression in testis (RPKM 6.6), small intestine (RPKM 0.5) and 2 other tissues	Expression in testis (15 TPM)	The highest expression in: early and late spermatids	https://pubmed.ncbi.nlm.nih.gov/30032984/	https://pubmed.ncbi.nlm.nih.gov/34389728/	https://pubmed.ncbi.nlm.nih.gov/33484382/
QRICH2	ENSG00000129646	Biased expression in testis (RPKM 5.3), thyroid (RPKM 0.7) and 9 other tissues	Expression in testis (25 TPM)	The highest expression in: early and late spermatids	https://pubmed.ncbi.nlm.nih.gov/35255804/	https://pubmed.ncbi.nlm.nih.gov/30683861/
SOHLH1	ENSG00000165643	Restricted expression toward testis (RPKM 2.3)	Expression in testis (17 TPM)	The highest expression in: spermatogonia	https://pubmed.ncbi.nlm.nih.gov/20506135/	https://pubmed.ncbi.nlm.nih.gov/34448846/	https://pubmed.ncbi.nlm.nih.gov/25463635/
TDRD9	ENSG00000156414	Biased expression in testis (RPKM 26.4) and thyroid (RPKM 5.7)	Expression in testis (64 TPM)	The highest expression in: spermatogonia and spermatocytes	https://pubmed.ncbi.nlm.nih.gov/28536242/	https://pubmed.ncbi.nlm.nih.gov/32059713/
TEX11	ENSG00000120498	Biased expression in pancreas (RPKM 5.2), testis (RPKM 5.1) and 1 other tissue	Expression in testis (40 TPM)	The highest expression in: spermatocytes	https://pubmed.ncbi.nlm.nih.gov/25970010/	https://pubmed.ncbi.nlm.nih.gov/33762476/	https://pubmed.ncbi.nlm.nih.gov/34621296/
TEX13A	ENSG00000133149	Restricted expression toward testis (RPKM 3.2)	Expression in testis (12 TPM)	The highest expression in: early and late spermatids	https://pubmed.ncbi.nlm.nih.gov/14531651/
TEX14	ENSG00000121101	Restricted expression toward testis (RPKM 18.9)	Expression in testis (48 TPM)	The highest expression in: spermatogonia, spermatocytes and early spermatids	https://pubmed.ncbi.nlm.nih.gov/32741963/	https://pubmed.ncbi.nlm.nih.gov/33728612/	https://pubmed.ncbi.nlm.nih.gov/29932616/
TKTL1	ENSG00000007350	Restricted expression toward testis (RPKM 88.4)	Expression in testis (306 TPM)	The highest expression in: spermatogonia, spermatocytes	https://pubmed.ncbi.nlm.nih.gov/23024119/
TTC21A	ENSG00000168026	Biased expression in testis (RPKM 39.0) and lung (RPKM 1.7)	Expression in testis (63 TPM)	The highest expression in: spermatocytes, early and late spermatids	https://pubmed.ncbi.nlm.nih.gov/30929735/
USP9Y	ENSG00000114374	Broad expression in prostate (RPKM 5.7), testis (RPKM 2.9) and 20 other tissues	Expression in testis (12 TPM)	The highest expression in: Peritubular cells, macrophages, Leydig cells, spermatogonia	https://pubmed.ncbi.nlm.nih.gov/19246359/	https://pubmed.ncbi.nlm.nih.gov/32655042/	https://pubmed.ncbi.nlm.nih.gov/10581029/
VCX3A	ENSG00000169059	Restricted expression toward testis (RPKM 27.7)	Expression in testis (5 TPM)	The highest expression in: spermatogonia, spermatocytes	https://pubmed.ncbi.nlm.nih.gov/24715854/	https://pubmed.ncbi.nlm.nih.gov/28122887/
WDR66	ENSG00000158023	Biased expression in testis (RPKM 11.6), thyroid (RPKM 2.6) and 5 other tissues	Expression in testis (13 TPM)	N/A	https://pubmed.ncbi.nlm.nih.gov/30122540/
ZFPM2	ENSG00000169946	In ovary the highest (RPKM 10.1), but also in testis	Expression in testis (16 TPM)	The highest expression in: early and late spermatids	https://pubmed.ncbi.nlm.nih.gov/30304443/	https://pubmed.ncbi.nlm.nih.gov/30550360/	https://pubmed.ncbi.nlm.nih.gov/24549039/
ZFX	ENSG00000005889	Ubiquitous expression in endometrium (RPKM 5.2) and 25 other tissues, but also in testis	Expression in testis (17 TPM)	The highest expression in: spermatogonia, spermatocytes	https://pubmed.ncbi.nlm.nih.gov/32469048/	https://pubmed.ncbi.nlm.nih.gov/9187153/	https://pubmed.ncbi.nlm.nih.gov/29540502/
ZMYM3	ENSG00000147130	Ubiquitous expression in ovary (RPKM 15.3), testis (RPKM 11.9)	Expression in testis (23 TPM)	The highest expression in: spermatogonia and late spermatids	https://pubmed.ncbi.nlm.nih.gov/28661483/
